# Supplementary material for: Taxonomic studies of Glochidion (Phyllanthaceae) from the Indo-China Peninsula (I): G. shanense, a new species from Myanmar
Source: PhytoKeys. 2018 Mar 27;(96):57–62. doi: 10.3897/phytokeys.96.24497 (PMC5904396; doi:10.3897/phytokeys.96.24497)
Supplement: XML Treatment for Glochidion shanense [file phytokeys.96.24497-treatment1.xml]

<!DOCTYPE tp:taxon-treatment
  PUBLIC "-//TaxonX//DTD Taxonomic Treatment Publishing DTD v0 20100105//EN" "tax-treatment-NSO.dtd">
<tp:taxon-treatment xmlns:tp="http://www.plazi.org/taxpub"><tp:treatment-meta><kwd-group><label>Taxon classification</label><kwd><named-content xmlns:xlink="http://www.w3.org/1999/xlink" content-type="kingdom">Plantae</named-content></kwd><kwd><named-content xmlns:xlink="http://www.w3.org/1999/xlink" content-type="order">Malpighiales</named-content></kwd><kwd><named-content xmlns:xlink="http://www.w3.org/1999/xlink" content-type="family">Phyllanthaceae</named-content></kwd></kwd-group><mixed-citation publication-type="journal"><person-group><name><surname>Yao</surname><given-names>Gang</given-names></name><name><surname>Cai</surname><given-names>Jie</given-names></name><name><surname>Wu</surname><given-names>Youheng</given-names></name><name><surname>Yang</surname><given-names>Xuefei</given-names></name><name><surname>Oo</surname><given-names>Thaung Naing</given-names></name><name><surname>Moe</surname><given-names>Aung Zaw</given-names></name><name><surname>Luo</surname><given-names>Shixiao</given-names></name></person-group><article-title>Taxonomic studies of <italic><tp:taxon-name><tp:taxon-name-part taxon-name-part-type="genus" reg="Glochidion">Glochidion</tp:taxon-name-part></tp:taxon-name></italic> (<tp:taxon-name><tp:taxon-name-part taxon-name-part-type="family">Phyllanthaceae</tp:taxon-name-part></tp:taxon-name>) from the Indo-China Peninsula (I): <italic><tp:taxon-name><tp:taxon-name-part taxon-name-part-type="genus" reg="Glochidion">G.</tp:taxon-name-part> <tp:taxon-name-part taxon-name-part-type="species" reg="shanense">shanense</tp:taxon-name-part></tp:taxon-name></italic>, a new species from Myanmar</article-title><source>PhytoKeys</source><day>27</day><month>3</month><year>2018</year><volume>2018</volume><issue>96</issue><fpage>57</fpage><lpage>62</lpage><pub-id pub-id-type="doi">10.3897/phytokeys.96.24497</pub-id></mixed-citation></tp:treatment-meta><tp:nomenclature><tp:taxon-name>
            <tp:taxon-name-part taxon-name-part-type="genus" reg="Glochidion">Glochidion</tp:taxon-name-part>
            <tp:taxon-name-part taxon-name-part-type="species" reg="shanense">shanense</tp:taxon-name-part>
            <object-id xmlns:xlink="http://www.w3.org/1999/xlink" content-type="ipni" xlink:type="simple">urn:lsid:ipni.org:names:77177610-1</object-id>
          </tp:taxon-name><tp:taxon-authority>Gang Yao &amp; Shixiao Luo</tp:taxon-authority><tp:taxon-status xmlns:xlink="http://www.w3.org/1999/xlink" xlink:type="simple">sp. nov.</tp:taxon-status><xref ref-type="fig" rid="F1">Figures 1</xref><xref ref-type="fig" rid="F2">, 2</xref></tp:nomenclature><tp:treatment-sec sec-type="diagnosis" id="SECID0EGKAC"><title>Diagnosis.</title><p>The species is similar to <italic><tp:taxon-name><tp:taxon-name-part taxon-name-part-type="genus" reg="Glochidion">G.</tp:taxon-name-part> <tp:taxon-name-part taxon-name-part-type="species" reg="ellipticum">ellipticum</tp:taxon-name-part></tp:taxon-name></italic> Wight in morphology, but differs from the latter by its branchlets pubescent, pedicels of female flowers 1.5–2 mm long, sepals of female flowers uniseriate and narrowly triangular, apex of style truncate slightly, persistent style of fruit stout and cylindric.</p></tp:treatment-sec><tp:treatment-sec sec-type="material" id="SECID0EXKAC"><title>Type.</title><p>MYANMAR. Shan State, Pindaya, near the Htwet Ni village, West of Pindaya town, at an elevation of 1396 m, forest understory, in flowering and fruiting, 25 December 2015, <italic>Jie Cai et al. 15CS10794</italic> (holotype, KUN!; isotype, KUN!, IBSC!)</p></tp:treatment-sec><tp:treatment-sec sec-type="description" id="SECID0ELLAC"><title>Description.</title><p>Shrubs or treelets, up to 2 m; monoecious; branchlets pubescent. Leaf blade oblong or elliptic, 9–13.5 × 4.5–6.5 cm, papery, slightly leathery, with apex acuminate to round and base broadly cuneate, sparsely pubescent along veins adaxially, pubescent abaxially; midvein and 6–9-paired lateral veins elevated abaxially. Petiole 3–4 mm long, pubescent. Stipules narrowly triangular, 2–4 mm long, pubescent. Male flowers: pedicels 6–10 mm long, densely tomentose; sepals 6, biseriate, oblong or ovate, densely tomentose; stamens 3. Female flowers: in axillary clusters, pedicels 1.5–2 mm long, densely strigose; sepals 6, uniseriate, narrowly triangular, densely strigose; ovary depressed globose, 4–5-locular, densely strigose; style connate into a cylinder, ca. 1 mm long, slightly truncate at apex, apex 4–5-lobed. Capsules depressed globose, 8–9 mm in diameter, ca. 4 mm high, sparsely pubescent, 8–10-grooved; persistent style cylindric, ca. 1 mm long; fruiting pedicels 4–5 mm long, stout, densely pubescent; seed laterally compressed, orange.</p></tp:treatment-sec><tp:treatment-sec sec-type="distribution" id="SECID0EQLAC"><title>Distribution and habitat.</title><p>This new species is currently known only from its type locality, Shan State, eastern Myanmar, where it grows in the broadleaved and coniferous dry forest dominated by <italic><tp:taxon-name><tp:taxon-name-part taxon-name-part-type="genus" reg="Docynia">Docynia</tp:taxon-name-part> <tp:taxon-name-part taxon-name-part-type="species" reg="indica">indica</tp:taxon-name-part></tp:taxon-name></italic> (Wall.) Decne., <italic><tp:taxon-name><tp:taxon-name-part taxon-name-part-type="genus" reg="Schima">Schima</tp:taxon-name-part> <tp:taxon-name-part taxon-name-part-type="species" reg="wallichii">wallichii</tp:taxon-name-part></tp:taxon-name></italic> (DC.) Korth. and <italic><tp:taxon-name><tp:taxon-name-part taxon-name-part-type="genus" reg="Pinus">Pinus</tp:taxon-name-part></tp:taxon-name></italic> species.</p></tp:treatment-sec><tp:treatment-sec sec-type="etymology" id="SECID0ETMAC"><title>Etymology.</title><p>
            <italic><tp:taxon-name><tp:taxon-name-part taxon-name-part-type="genus" reg="Glochidion">Glochidion</tp:taxon-name-part> <tp:taxon-name-part taxon-name-part-type="species" reg="shanense">shanense</tp:taxon-name-part></tp:taxon-name></italic> is named after its type locality, Shan State in eastern Myanmar.</p></tp:treatment-sec><tp:treatment-sec sec-type="Taxonomic discussion" id="SECID0EENAC"><title>Taxonomic discussion.</title><p>The species resembles <italic><tp:taxon-name><tp:taxon-name-part taxon-name-part-type="genus" reg="Glochidion">Glochidion</tp:taxon-name-part> <tp:taxon-name-part taxon-name-part-type="species" reg="ellipticum">ellipticum</tp:taxon-name-part></tp:taxon-name></italic> Wight, a species widely distributed from eastern Himalaya to Taiwan Island, but differs from the latter by its branchlets densely pubescent (Figure <xref ref-type="fig" rid="F2">2G</xref>), pedicels of male flowers tomentose, pedicels of female flowers densely strigose and up to 1.5–2 mm long (Figures <xref ref-type="fig" rid="F2">2A, D</xref>), sepals of female flower uniseriate and narrowly triangular in shape (Figures <xref ref-type="fig" rid="F2">2A, D</xref>), ovaries 4–5-locular, style cylindric and truncate at apex (Figure <xref ref-type="fig" rid="F2">2D</xref>), fruits 8–9 mm in diameter and 8–10-grooved (Figure <xref ref-type="fig" rid="F2">2G</xref>), persistent styles cylindric and ca. 1 mm long (Figure <xref ref-type="fig" rid="F2">2G</xref>). In contrast, <italic><tp:taxon-name><tp:taxon-name-part taxon-name-part-type="genus" reg="Glochidion">G.</tp:taxon-name-part> <tp:taxon-name-part taxon-name-part-type="species" reg="ellipticum">ellipticum</tp:taxon-name-part></tp:taxon-name></italic> has the branchlets glabrous (Figures <xref ref-type="fig" rid="F2">2B, H</xref>), pedicels of male flowers glabrous (Figure <xref ref-type="fig" rid="F2">2H</xref>), female flowers sessile (Figures <xref ref-type="fig" rid="F2">2B, E</xref>), sepals of female flowers biseriate and oblong in shape (Figure <xref ref-type="fig" rid="F2">2B</xref>), ovaries 3–4 (5)-locular, style columnar to columnar-conical (Figures <xref ref-type="fig" rid="F2">2B, E</xref>), fruits 6–8(rarely up to 10) mm in diameter and shallowly 6–8 (rarely 10)-grooved (Figure <xref ref-type="fig" rid="F2">2H</xref>), persistent styles obscure or slightly elevated but far less than 1 mm long (Figure <xref ref-type="fig" rid="F2">2H</xref>).</p><fig id="F1" position="float" orientation="portrait"><label>Figure 1.</label><caption><p>Line drawing of <italic><tp:taxon-name><tp:taxon-name-part taxon-name-part-type="genus" reg="Glochidion">Glochidion</tp:taxon-name-part> <tp:taxon-name-part taxon-name-part-type="species" reg="shanense">shanense</tp:taxon-name-part></tp:taxon-name></italic> Gang Yao &amp; Shixiao Luo, sp. nov. <bold>A</bold> Habit <bold>B</bold> Female flower <bold>C</bold> Male flower <bold>D</bold> Fruit <bold>E</bold> Seed. Draw by Ling Wang on <italic>Jie Cai et al. 15CS10794</italic> (KUN).</p></caption><graphic xmlns:xlink="http://www.w3.org/1999/xlink" xlink:href="phytokeys-96-057-g001.jpg" position="float" orientation="portrait" xlink:type="simple" id="oo_193638.jpg"/></fig><fig id="F2" position="float" orientation="portrait"><label>Figure 2.</label><caption><p>Morphological comparisons between <italic><tp:taxon-name><tp:taxon-name-part taxon-name-part-type="genus" reg="Glochidion">Glochidion</tp:taxon-name-part> <tp:taxon-name-part taxon-name-part-type="species" reg="ellipticum">ellipticum</tp:taxon-name-part></tp:taxon-name></italic> Wight (<bold>B, C, E, H</bold>) and <italic><tp:taxon-name><tp:taxon-name-part taxon-name-part-type="genus" reg="Glochidion">G.</tp:taxon-name-part> <tp:taxon-name-part taxon-name-part-type="species" reg="shanense">shanense</tp:taxon-name-part></tp:taxon-name></italic> Gang Yao &amp; Shixiao Luo (<bold>A, D, F, G</bold>). <bold>A, B, D, E</bold> Female flower <bold>C, F</bold> Branchlets <bold>G, H</bold> Fruit.</p></caption><graphic xmlns:xlink="http://www.w3.org/1999/xlink" xlink:href="phytokeys-96-057-g002.jpg" position="float" orientation="portrait" xlink:type="simple" id="oo_193639.jpg"/></fig><!--PageBreak--><!--PageBreak--></tp:treatment-sec></tp:taxon-treatment>
